# Supplementary material for: DEC205-DC targeted DNA vaccine against CX3CR1 protects against atherogenesis in mice
Source: PLoS One. 2018 Apr 11;13(4):e0195657. doi: 10.1371/journal.pone.0195657 (PMC5895033; doi:10.1371/journal.pone.0195657)
Supplement: S1 Table — (XLSX) [file pone.0195657.s001.xlsx]

## Sheet: Sheet1
weeks	Non-vaccinated												Adjuvant only												Con-CX3CR1												Dec-CX3CR1
2	0.101	0.076	0.07	0.067	0.073	0.12	0.076	0.064	0.074	0.066	0.094	0.089	0.07	0.066	0.08	0.079	0.073	0.078	0.07	0.076	0.085	0.073	0.079	0.084	0.233	0.252	0.205	0.184	0.663	0.628	0.784	0.727	0.551	0.557			0.193	0.201	0.171	0.193	0.813	0.859	0.32	0.334	0.906	0.926	0.456	0.461
4	0.197	0.086	0.077	0.072	0.125	0.061	0.073	0.066	0.072	0.07	0.09	0.075	0.102	0.115	0.097	0.1	0.097	0.089	0.093	0.09	0.092	0.099	0.115	0.102	0.687	0.722	0.767	0.771	0.8	0.809	0.711	0.75	0.605	0.594			0.809	0.816	0.796	0.812	0.833	0.85	0.796	0.806	0.821	0.842	0.785	0.776
8	0.075	0.112	0.111	0.104	0.145	0.092	0.084	0.053	0.056	0.2	0.215		0.09	0.094	0.094	0.077	0.09	0.09	0.101	0.097	0.108	0.087	0.097	0.098	0.634	0.688	0.651	0.641	0.669	0.701	0.695	0.709	0.574	0.589	0.559		0.77	0.719	0.778	0.728	0.747	0.788	0.702	0.707	0.698	0.747	0.727	0.7
endpoint	0.085	0.073	0.079	0.084	0.07	0.066	0.08	0.07	0.079	0.073	0.078	0.076	0.088	0.049	0.049	0.093	0.102	0.091	0.094	0.096	0.071	0.075	0.08	0.089	0.864	0.831	0.993	0.928	0.909	0.943	0.79	0.849	0.948	0.908			1.038	1.069	0.976	1.034	1.054	1.09	1.006	0.979	0.943	0.945	1.011	1.156
	All reading at ABS (450nm)
S1 Table. Results of readings of ELISA on anti-CX3CR1 antibody levels in serum at 2, 4 and 8 weeks after prime boost of CX3CR1 peptide and at the endpoint.
