# Supplementary material for: DEC205-DC targeted DNA vaccine against CX3CR1 protects against atherogenesis in mice
Source: PLoS One. 2018 Apr 11;13(4):e0195657. doi: 10.1371/journal.pone.0195657 (PMC5895033; doi:10.1371/journal.pone.0195657)
Supplement: S2 Table — (XLSX) [file pone.0195657.s002.xlsx]

## Sheet: Sheet1
			plaque/lumen (% area)								plaque/vessel (% area)
	Non-vaccinated		Adjuvant only		Con-CX3CR1		DEC-CX3CR1			Non-vaccinated		Adjuvant only		Con-CX3CR1		DEC-CX3CR1
	74.69		48.66		36.65		38.37			44.87		40.39		29.91		25.11
	59.93		41.98		44.45		28.24			48.21		35.14		35.88		17.67
	61.88		42.33		59.45		34			48.71		33.41		44.99		13.6
	46.74		45		49.86		26.19			38.15		38.59		42.22		24.76
	52.22		45.63		54.84		37.35			40.59		35.11		40.87		20.67
	55.27		62.76		22.36		41.15			42.71		50.94		17.39		28.67
	57.6		61.01		39.62		43.58			42.97		50.12		32.44		30.44
Brachiocephalic	68.88		72.43		43.52		32.12			47.28		59.44		35.2		35.34
Artery	43.96		58.07		48.15		29.97			30.6		40.96		22.7		27.13
	77.92		39.45		37.08		22.22			56		27.73		41.65		21
	76.74		35.15		36.22		25.85			53.81		26.6		39.66		19.14
	66.78		56.85		43.19		26.98			20.21		45.86		27.92		21.91
	45.4		61.69		36.42		26.25			38.71		50.59		39.3		21.25
	41.32		58.48		35.97		30.87			26.4		48.16		28.57		29.92
	45.43		60.11		48.34		31.89			26.02		48.62		28.22		23.27
	53.63		61.36		37.53		30.23			30.99		49.12		37.39		26.28
	23.77		73.22		46.73		39.27			20.28		60.66		43.62		22.19
	56.63		63.07		37.64		37.89			37.33		51.5		38.89		28.32
	45.4		43.67		39.83		36.62			28.88		29.8				27.3
	59.96		68.42		39.53		45.08			46.68		44.26
	46.56		59.27		39.3					30.12		29.87
	38.12		22.43		42.26					23.85		14.51
	77.85		23.45		50.21					65.07		15.4
	75.19				44.12					38.3
	44.56				46.7					29.57
	59.55				60.66					37.98
	55.01									37.75
	50.85									41.48
	47.1									37.51
	54.05									42.79
	47.31									36.28
	63.58									42.09
	42.51									32.45
	Non-vaccinated		Adjuvant only		Con-CX3CR1		DEC-CX3CR1			Non-vaccinated		Adjuvant only		Con-CX3CR1		DEC-CX3CR1
	37.96		21.38		16.03		3.82			22.53		12.33		10		2.71
	32.85		9.56		29.16		22.49			15.37		6.93		18.53		13.38
	35.02		17.33		5.02		8.48			20.78		12.07		3.44		6.24
	14.91		14.34		6.8		5.08			19.06		4.67		4.69		3.61
	18.32		6.95		10.15		4.32			10.65		10.01		7.49		2.85
Aortic Arch	18.64		13.55		26.86		2.5			10.8		12.27		19.46		1.86
	18.43		15.47		25.75		3.13			3.27		11.16		18.77		2.38
	4.33		14.52		13.83		6.99			3.24		9.2		9.17		4.7
	4.27		14.14		21.29		4.32			22.31		10.08		8.2		3.27
	34.59		14.81		12.34		11.3			20.59		20.5		10.35		4.89
	7.52		35.76		19.8		9.48			14.86		12.48		20.7		2.67
	26.56		19.93		15.82		4.98			21.12		26.57		10.31		8.91
	13.22		39.48		20.44		2.32			11.13		13.54		8.48		6.91
	34.72		19.47		29.69		6.94			4.14		14.36		19.56		5.95
	25.36		20.64		19.5		5.56			14.1		12.83		6.85		2.98
	36.93		17.99		13.51		9.35			9.83		13.89		7.65		4.72
	19.93		11.66		8.62		9.44			9.61		11.41		12.35		4.4
	8.57		36.58		23.12		2.64			11.25		9.61		12.72
	18.92		23.61		16.68		4.31			12.98		10.31		9.12
	6.57		21.68							6.25				15.46
			20.33											13.82
			8.64											13.47
S2 Table. Results of measurements of area (in %) of plaque formation vs lumen and vessel wall in brachiocephalic arteries and aortic arch.
