# Supplementary material for: DEC205-DC targeted DNA vaccine against CX3CR1 protects against atherogenesis in mice
Source: PLoS One. 2018 Apr 11;13(4):e0195657. doi: 10.1371/journal.pone.0195657 (PMC5895033; doi:10.1371/journal.pone.0195657)
Supplement: S3 Table — (XLSX) [file pone.0195657.s003.xlsx]

## Sheet: Sheet1
		% in plaque area
		Non-vaccinated		Adjuvant only		Con-CX3CR1		DEC-CX3CR1
		18.91		14.63		15.59		14.74
		31.84		32.35		16.27		14.4
		48.11		50.35		13.32		30.15
		38.22		27.51		23.69		30.84
		36.93		32.42		25.08		22.94
		37.88		21.3		29.34		22.45
		29.21		34.29		43.65		6.46
		32.57		23.55		23.26		19.55
		44.88		38.41		1.33		28.31
		40.39		9.51		49.01		30.2
		27.52		41.01		40.17		20.58
		30.15		26.99		33.4		14.68
		17.88		27.74		30.82		18.4
		29.19		52.7		29.41		27.81
		32.34		29.89		20.44		26.6
		30.97		57.33		21.91		8.26
		38.51		43.12		21.34		25.54
		31.22		37.54		19.19		27.37
				34.63		28.06		29.5
S3 Table. Results of measurements of lipid deposition (% in plaque) in brachiocephalic arteries.
