# Supplementary material for: DEC205-DC targeted DNA vaccine against CX3CR1 protects against atherogenesis in mice
Source: PLoS One. 2018 Apr 11;13(4):e0195657. doi: 10.1371/journal.pone.0195657 (PMC5895033; doi:10.1371/journal.pone.0195657)
Supplement: S5 Table — (XLSX) [file pone.0195657.s005.xlsx]

## Sheet: Sheet1
				% in plaque area
		CD86							CD206
	Adjuvant only		Con-CX3CR1		DEC-CX3CR1			Adjuvant only		Con-CX3CR1		DEC-CX3CR1
	2.09		14.96		8.77			4.11		6.88		6.3
	13.29		6.1		5.44			1.58		4.27		3.69
	4.25		3.23		4.81			6.48		6.8		4.4
	4.26		14.98		18.77			5.56		5.7		6.48
	25		9.03		5.3			1.83		7.2		8.55
	12.6		8.22		14.8			2.62		4.11		4.7
	10.95		5.75		7.7			6.62		6.38		6.52
	9.3		11.6		6.39			3.79		6.1		3.71
	6.75		3.44		5.92			6.16		5.6		7.21
	10.76		7.32		16.96			3.43		6.75		4.89
	12.34		4.47		11.64			1.44		4.74		4.95
	6.94		9.89		1.3			3.72		7.6		7.71
	10.8		11.81		8.57			4.81		5.95		3.26
	8.38		5.74		6.85			6.98		6.45		6.81
	7.85		10.6		12.01			5.53		5.19		6.24
	12.86		12.96		8.67			5.63		5.39		6.98
	10.69		8.89					5.1		5.77		7.59
	12.13		11.14
	13.34
S5 Table. Results of measurements of M1 and M2 macrophage content (% in plaque) in brachiocephalic arteries.
