# Supplementary material for: DEC205-DC targeted DNA vaccine against CX3CR1 protects against atherogenesis in mice
Source: PLoS One. 2018 Apr 11;13(4):e0195657. doi: 10.1371/journal.pone.0195657 (PMC5895033; doi:10.1371/journal.pone.0195657)
Supplement: S7 Table — (XLSX) [file pone.0195657.s007.xlsx]

## Sheet: Sheet1
	Non-vaccinated (g/L)		Adjuvant only (g/L)		Con-CX3CR1 (g/L)		DEC-CX3CR1 (g/L)		WT (g/L)
	2.44086		2.73481		4.33702		4.54696		1.12428
	2.48925		3.35912		4.29282		4.67956		1.1185
	3.50538		3.12155		4.75138		4.43646		0.745665
	3.89785		3.24862		5.08287		4.30387		0.765896
	3.58065		4.8895		4		4.42542		1.09538
	4.02688		4.61878		3.98342		4.47514		0.867052
	4.25807		4.90608		4.89503		4.8453		1.30636
	2.96786		3.52486		4.98343		4.85635		1.18208
	4.85714		3.72928		2.8453		4.36464		1.08381
	2.25357		4.69613		3.0663		4.55801		0.965318
	2.25714		4.47514		3.25		4.60773		0.991329
	3.125		3.53929		3.74643		5.60221		1.57515
	4.35357		3.05357		2.92143		5.075		3.3592
	5.51786		4.425		3.075		3.88214		2.90805
	3.45357		4.50714		2.19643		3.78214		0.778736
	5.67143		3.44286		3.13929		3.65		0.764368
	3.04286		3.58571		3.16071		2.78571		1.27586
	2.42143		3.48214		4.7		2.81071		2.33908
	2.95		4.62857		3.44643		3.49286		1.48851
	3.35		4.91071		2.16071		3.84286		1.64655
	3.67143		3.51786		4.275		3.65		1.87931
	5.05357		3.41071		7.25357		4.11429		1.55747
	4.675		3.38929		5.93571		4.27143		0.853448
	2.44286		3.70357		5.72143		3.33571		1.58621
	3.73571		3.78929		3.21071		3.01786
	4.63214		3.45357		7.02857		3.45357
	5.05357		3.65357		5.32857		3.84286
	2.78929		3.83214		4.45714		3.83929
			3.85714		4.12857		3.15357
			3.41071		2.72857		5.29643
							4.83571
							5.96429
							5.86071
							3.61071
							6.17143
							3.81071
S7 Table. Results of measurements of total serum cholesterol levels in ApoE-/- mice compared to WT C57/BL6 mice.
