# Supplementary material for: DEC205-DC targeted DNA vaccine against CX3CR1 protects against atherogenesis in mice
Source: PLoS One. 2018 Apr 11;13(4):e0195657. doi: 10.1371/journal.pone.0195657 (PMC5895033; doi:10.1371/journal.pone.0195657)
Supplement: S8 Table — (XLSX) [file pone.0195657.s008.xlsx]

## Sheet: Sheet1
	Non-Vaccinated (pg/ml)						Adjuvant Only (pg/ml)						Con-CX3CR1 (pg/ml)						DEC-CX3CR1 (pg/ml)
IL-12p70	Below detectable level						17	48.27	44.96	61.55			58.22	68.23	31.57	0.1			48.27	31.57	44.96	0.1	0.1
IL-6	Below detectable level						51.01	25.7	42.71	23.13			20.54	34.53	22.76	16			20.54	52.53	36.76	14.42	6.09
CCL2	Below detectable level						102.06	71.75	105.52				71.75	115.59	53.59	67.49			63.07	79.88	195.53	53.59	53.59
TNF-Alpha	Below detectable level						24.65	18.33	24.65	15.68			25.88	27.11	25.88	17.02			25.88	17.02	27.11	20.9	11.3
IFN-Gamma	Below detectable level						7.07	8.21	9.6	9.6			10.93	12.87	10.93	10.27			8.92	8.57	8.21	8.57	8.92
IL-10	Below detectable level						18.47	22.39	32.89	22.39			29.54	18.47	22.39	13.96			29.54	18.47	20.48	13.96
S8 Table. Results of measurements of Serum IL-6, IL-12, CCL2, TNF-α, TFN-γ or IL-10 levels.
